# Supplementary material for: Rubiadin Mediates the Upregulation of Hepatic Hepcidin and Alleviates Iron Overload via BMP6/SMAD1/5/9-Signaling Pathway
Source: Int J Mol Sci. 2025 Feb 6;26(3):1385. doi: 10.3390/ijms26031385 (PMC11818739; doi:10.3390/ijms26031385)
Supplement: Supplementary file 1 [file ijms-26-01385-s001.zip]

Archive with 1 entries (1 files):
- ijms-3429816-supplementary.pdf
